# Supplementary material for: The Efficacy of Dexmedetomidine Versus Ketamine for Sedation in Pediatric Dental Procedures: A Systematic Review and Meta-Analysis
Source: Children (Basel). 2026 Apr 17;13(4):558. doi: 10.3390/children13040558 (PMC13114709; doi:10.3390/children13040558)
Supplement: Supplementary file 1 [file children-13-00558-s001.zip]

Archive with 3 entries (3 files):
- 2026.03.26_Supplementary Table S1.pdf
- Supplementary Table S2.pdf
- Supplementary Table S3.pdf
